# Supplementary material for: Occurrence of ‘Candidatus Mycoplasma haemosuis’ in fattening pigs, sows and piglets in Germany using a novel gap-based quantitative real-time PCR assay
Source: BMC Vet Res. 2022 Jan 17;18:40. doi: 10.1186/s12917-022-03147-1 (PMC8762947; doi:10.1186/s12917-022-03147-1)
Supplement: Supplementary file 1 — Additional file 1. [file 12917_2022_3147_MOESM1_ESM.xlsx]

## Sheet: fattening pigs
PCR results - samples of fattening pigs
		`Candidatus Mycoplasma haemosuis`			Mycoplasma suis
farm number	sample number	PCR result	quantitiy of the PCR reaction (StepOneTM Calculation)	quantitiy/ mL blood	PCR result	quantitiy of the PCR reaction (StepOneTM Calculation)	quantitiy/ mL blood`		*Obtained data Ct values were extrapolated into Ca. M. haemosuis GE/reaction analyzed using the Standard Curve Method of the StepOne™ Software Version 2.2 (Applied Biosystems). and The Ca. M. haemosuis GE/mL blood were determined considering the factor 200 (2 µL template out of 200 µL DNA volume out of 200 µL EDTA blood (software Microsoft® Excel, 2016).
1
	1	negative	not determined	not determined	negative	not determined	not determined
	2	negative	not determined	not determined	negative	not determined	not determined
	3	negative	not determined	not determined	negative	not determined	not determined
	4	negative	not determined	not determined	negative	not determined	not determined
	5	negative	not determined	not determined	negative	not determined	not determined
	6	negative	not determined	not determined	negative	not determined	not determined
	7	negative	not determined	not determined	negative	not determined	not determined
	8	negative	not determined	not determined	negative	not determined	not determined
	9	negative	not determined	not determined	negative	not determined	not determined
	10	negative	not determined	not determined	negative	not determined	not determined
2	11	positive	27.6	5520	negative	not determined	not determined
	12	negative	not determined	not determined	positive	367	73400
	13	negative	not determined	not determined	positive	40.5	8100
	14	negative	not determined	not determined	positive	19.03	3806
	15	negative	not determined	not determined	negative	not determined	not determined
	16	negative	not determined	not determined	negative	not determined	not determined
	17	negative	not determined	not determined	positive	544	108800
	18	negative	not determined	not determined	negative	not determined	not determined
	19	positive	31.5	6300	negative	not determined	not determined
	20	negative	not determined	not determined	negative	not determined	not determined
3	21	negative	not determined	not determined	negative	not determined	not determined
	22	negative	not determined	not determined	negative	not determined	not determined
	23	negative	not determined	not determined	positive	4.79	958
	24	negative	not determined	not determined	negative	not determined	not determined
	25	negative	not determined	not determined	negative	not determined	not determined
	26	negative	not determined	not determined	positive	13.5	2700
	27	negative	not determined	not determined	positive	15.8	3160
	28	negative	not determined	not determined	negative	not determined	not determined
	29	negative	not determined	not determined	negative	not determined	not determined
	30	negative	not determined	not determined	positive	6.61	1322
4	31	negative	not determined	not determined	negative	not determined	not determined
	32	negative	not determined	not determined	negative	not determined	not determined
	33	negative	not determined	not determined	positive	48.9	9776
	34	negative	not determined	not determined	negative	not determined	not determined
	35	negative	not determined	not determined	negative	not determined	not determined
	36	negative	not determined	not determined	negative	not determined	not determined
	37	negative	not determined	not determined	negative	not determined	not determined
	38	negative	not determined	not determined	positive	6650	131010
	39	negative	not determined	not determined	negative	not determined	not determined
	40	negative	not determined	not determined	positive	212	42412
5	41	negative	not determined	not determined	negative	not determined	not determined
	42	negative	not determined	not determined	negative	not determined	not determined
	43	negative	not determined	not determined	negative	not determined	not determined
	44	negative	not determined	not determined	negative	not determined	not determined
	45	negative	not determined	not determined	negative	not determined	not determined
	46	negative	not determined	not determined	negative	not determined	not determined
	47	negative	not determined	not determined	negative	not determined	not determined
	48	negative	not determined	not determined	negative	not determined	not determined
	49	negative	not determined	not determined	negative	not determined	not determined
	50	negative	not determined	not determined	negative	not determined	not determined
6	51	negative	not determined	not determined	negative	not determined	not determined
	52	negative	not determined	not determined	negative	not determined	not determined
	53	negative	not determined	not determined	negative	not determined	not determined
	54	negative	not determined	not determined	negative	not determined	not determined
	55	negative	not determined	not determined	negative	not determined	not determined
	56	negative	not determined	not determined	negative	not determined	not determined
	57	negative	not determined	not determined	negative	not determined	not determined
	58	negative	not determined	not determined	negative	not determined	not determined
	59	negative	not determined	not determined	negative	not determined	not determined
	60	negative	not determined	not determined	negative	not determined	not determined
7	61	positive	4160	832000	negative	not determined	not determined
	62	negative	not determined	not determined	negative	not determined	not determined
	63	negative	not determined	not determined	negative	not determined	not determined
	64	positive	132	26400	negative	not determined	not determined
	65	negative	not determined	not determined	negative	not determined	not determined
	66	positive	64	12800	negative	not determined	not determined
	67	negative	not determined	not determined	negative	not determined	not determined
	68	positive	362	72400	negative	not determined	not determined
	69	positive	62.5	12500	negative	not determined	not determined
	70	positive	875	175000	negative	not determined	not determined
8	71	positive	2270	454000	positive	5700000	1140000000
	72	negative	not determined	not determined	positive	12500	2500000
	73	positive	7750	1550000	negative	not determined	not determined
	74	positive	740	148000	positive	480000000	96000000000
	75	negative	not determined	not determined	negative	not determined	not determined
	76	positive	334.5	66900	negative	not determined	not determined
	77	positive	640	128000	negative	not determined	not determined
	78	positive	500	100000	negative	not determined	not determined
	79	negative	not determined	not determined	negative	not determined	not determined
	80	negative	not determined	not determined	negative	not determined	not determined
9	81	negative	not determined	not determined	negative	not determined	not determined
	82	negative	not determined	not determined	negative	not determined	not determined
	83	negative	not determined	not determined	negative	not determined	not determined
	84	negative	not determined	not determined	negative	not determined	not determined
	85	negative	not determined	not determined	negative	not determined	not determined
	86	negative	not determined	not determined	negative	not determined	not determined
	87	negative	not determined	not determined	negative	not determined	not determined
	88	negative	not determined	not determined	negative	not determined	not determined
	89	negative	not determined	not determined	negative	not determined	not determined
	90	negative	not determined	not determined	negative	not determined	not determined
10	91	negative	not determined	not determined	positive	19	3800
	92	negative	not determined	not determined	positive	168	33600
	93	negative	not determined	not determined	negative	not determined	not determined
	94	negative	not determined	not determined	negative	not determined	not determined
	95	positive	96	19200	positive	111	22200
	96	negative	not determined	not determined	negative	not determined	not determined
	97	negative	not determined	not determined	negative	not determined	not determined
	98	negative	not determined	not determined	negative	not determined	not determined
	99	negative	not determined	not determined	positive	70	14000
	100	negative	not determined	not determined	negative	not determined	not determined
11	101	negative	not determined	not determined	negative	not determined	not determined
	102	negative	not determined	not determined	negative	not determined	not determined
	103	negative	not determined	not determined	negative	not determined	not determined
	104	negative	not determined	not determined	negative	not determined	not determined
	105	negative	not determined	not determined	negative	not determined	not determined
	106	negative	not determined	not determined	negative	not determined	not determined
	107	negative	not determined	not determined	negative	not determined	not determined
	108	negative	not determined	not determined	negative	not determined	not determined
	109	negative	not determined	not determined	negative	not determined	not determined
	110	negative	not determined	not determined	negative	not determined	not determined
12	111	positive	212.5	42500	negative	not determined	not determined
	112	positive	156.5	31300	negative	not determined	not determined
	113	positive	30.65	6130	negative	not determined	not determined
	114	positive	550	110000	positive	23.7	4740
	115	positive	195	39000	negative	not determined	not determined
	116	positive	811	162200	negative	not determined	not determined
	117	negative	not determined	not determined	negative	not determined	not determined
	118	positive	54.8	10960	negative	not determined	not determined
	119	negative	not determined	not determined	negative	not determined	not determined
	120	positive	67	13400	negative	not determined	not determined
13	121	negative	not determined	not determined	positive	624	124800
	122	negative	not determined	not determined	positive	35.4	7080
	123	negative	not determined	not determined	negative	not determined	not determined
	124	negative	not determined	not determined	negative	not determined	not determined
	125	positive	149	29800	negative	not determined	not determined
	126	negative	not determined	not determined	negative	not determined	not determined
	127	negative	not determined	not determined	negative	not determined	not determined
	128	negative	not determined	not determined	negative	not determined	not determined
	129	negative	not determined	not determined	negative	not determined	not determined
	130	negative	not determined	not determined	negative	not determined	not determined
14	131	negative	not determined	not determined	positive	54.1	10820
	132	positive	3700	740000	positive	809	161800
	133	negative	not determined	not determined	positive	7.01	1402
	134	positive	72.3	14460	negative	not determined	not determined
	135	positive	32.05	6410	positive	70.5	14100
	136	positive	224.5	44900	negative	not determined	not determined
	137	negative	not determined	not determined	negative	not determined	not determined
	138	negative	not determined	not determined	negative	not determined	not determined
	139	negative	not determined	not determined	positive	85.9	17180
	140	negative	not determined	not determined	positive	253	50600
15	141	positive	548	109600	negative	not determined	not determined
	142	positive	1565	313000	positive	89.4	17880
	143	negative	not determined	not determined	negative	not determined	not determined
	144	negative	not determined	not determined	negative	not determined	not determined
	145	negative	not determined	not determined	negative	not determined	not determined
	146	negative	not determined	not determined	positive	152	30400
	147	positive	771	154200	positive	14.6	2920
	148	positive	312.6	62520	positive	143	28600
	149	positive	493.5	98700	positive	59	11800
	150	negative	not determined	not determined	positive	25.5	5100
16	151	negative	not determined	not determined	negative	not determined	not determined
	152	negative	not determined	not determined	negative	not determined	not determined
	153	negative	not determined	not determined	negative	not determined	not determined
	154	negative	not determined	not determined	negative	not determined	not determined
	155	negative	not determined	not determined	negative	not determined	not determined
	156	negative	not determined	not determined	negative	not determined	not determined
	157	negative	not determined	not determined	negative	not determined	not determined
	158	negative	not determined	not determined	negative	not determined	not determined
	159	negative	not determined	not determined	negative	not determined	not determined
	160	negative	not determined	not determined	negative	not determined	not determined
17	161	negative	not determined	not determined	negative	not determined	not determined
	162	negative	not determined	not determined	negative	not determined	not determined
	163	negative	not determined	not determined	negative	not determined	not determined
	164	negative	not determined	not determined	negative	not determined	not determined
	165	negative	not determined	not determined	negative	not determined	not determined
	166	negative	not determined	not determined	negative	not determined	not determined
	167	negative	not determined	not determined	negative	not determined	not determined
	168	negative	not determined	not determined	negative	not determined	not determined
	169	negative	not determined	not determined	negative	not determined	not determined
	170	negative	not determined	not determined	negative	not determined	not determined
18	171	negative	not determined	not determined	negative	not determined	not determined
	172	negative	not determined	not determined	negative	not determined	not determined
	173	negative	not determined	not determined	negative	not determined	not determined
	174	negative	not determined	not determined	negative	not determined	not determined
	175	negative	not determined	not determined	negative	not determined	not determined
	176	negative	not determined	not determined	negative	not determined	not determined
	177	negative	not determined	not determined	negative	not determined	not determined
	178	negative	not determined	not determined	negative	not determined	not determined
	179	negative	not determined	not determined	negative	not determined	not determined
	180	negative	not determined	not determined	negative	not determined	not determined
19	181	negative	not determined	not determined	negative	not determined	not determined
	182	negative	not determined	not determined	negative	not determined	not determined
	183	negative	not determined	not determined	negative	not determined	not determined
	184	negative	not determined	not determined	negative	not determined	not determined
	185	negative	not determined	not determined	negative	not determined	not determined
	186	negative	not determined	not determined	negative	not determined	not determined
	187	negative	not determined	not determined	negative	not determined	not determined
	188	negative	not determined	not determined	negative	not determined	not determined
	189	negative	not determined	not determined	negative	not determined	not determined
	190	negative	not determined	not determined	negative	not determined	not determined
20	191	negative	not determined	not determined	negative	not determined	not determined
	192	negative	not determined	not determined	negative	not determined	not determined
	193	negative	not determined	not determined	positive	1340	268000
	194	positive	43.85	8770	positive	2120	424000
	195	negative	not determined	not determined	positive	1080	216000
	196	negative	not determined	not determined	positive	59	11800
	197	negative	not determined	not determined	positive	328	65600
	198	positive	62	12400	negative	not determined	not determined
	199	negative	not determined	not determined	negative	not determined	not determined
	200	negative	not determined	not determined	negative	not determined	not determined

## Sheet: sows+piglets
PCR results - samples of sows and piglets
			`Candidatus Mycoplasma haemosuis`			Mycoplasma suis
farm number	sample number sow	sample number piglet	PCR result	quantitiy of the PCR reaction (StepOneTM Calculation)*	quantitiy/ mL blood	PCR result	quantitiy of the PCR reaction (StepOneTM Calculation)*	quantitiy/ mL blood`		*Obtained data Ct values were extrapolated into Ca. M. haemosuis GE/reaction analyzed using the Standard Curve Method of the StepOne™ Software Version 2.2 (Applied Biosystems). and The Ca. M. haemosuis GE/mL blood were determined considering the factor 200 (2 µL template out of 200 µL DNA volume out of 200 µL EDTA blood (software Microsoft® Excel, 2016).
0
	0.1.		negative	not determined	not determined	negative	not determined	not determined
		0.1.1.	negative	not determined	not determined	negative	not determined	not determined
		0.1.2.	negative	not determined	not determined	negative	not determined	not determined
		0.1.3.	negative	not determined	not determined	negative	not determined	not determined
	0.2.		negative	not determined	not determined	positive	337	67400
		0.2.1.	negative	not determined	not determined	negative	not determined	not determined
		0.2.2.	negative	not determined	not determined	negative	not determined	not determined
		0.2.3.	negative	not determined	not determined	negative	not determined	not determined
	0.3.		negative	not determined	not determined	negative	not determined	not determined
		0.3.1.	negative	not determined	not determined	negative	not determined	not determined
		0.3.2.	negative	not determined	not determined	negative	not determined	not determined
		0.3.3.	negative	not determined	not determined	negative	not determined	not determined
	0.4.		negative	not determined	not determined	positive	89.3	17860
		0.4.1.	negative	not determined	not determined	positive	3.175	635
		0.4.2.	negative	not determined	not determined	positive	5530	1106000
		0.4.3.	negative	not determined	not determined	negative	not determined	not determined
	0.5.		negative	not determined	not determined	positive	21.3	4260
		0.5.1.	negative	not determined	not determined	positive	124	24800
		0.5.2.	negative	not determined	not determined	positive	9.65	1930
		0.5.3.	negative	not determined	not determined	negative	not determined	not determined
	0.6.		negative	not determined	not determined	negative	not determined	not determined
		0.6.1.	negative	not determined	not determined	negative	not determined	not determined
		0.6.2.	negative	not determined	not determined	negative	not determined	not determined
		0.6.3.	negative	not determined	not determined	negative	not determined	not determined
	0.7.		negative	not determined	not determined	negative	not determined	not determined
		0.7.1.	negative	not determined	not determined	negative	not determined	not determined
		0.7.2.	negative	not determined	not determined	negative	not determined	not determined
		0.7.3.	negative	not determined	not determined	positive	0.1195	23.9
	0.8.		negative	not determined	not determined	negative	not determined	not determined
		0.8.1.	negative	not determined	not determined	negative	not determined	not determined
		0.8.2.	negative	not determined	not determined	negative	not determined	not determined
		0.8.3.	negative	not determined	not determined	negative	not determined	not determined
	0.9.		negative	not determined	not determined	negative	not determined	not determined
		0.9.1.	negative	not determined	not determined	negative	not determined	not determined
		0.9.2.	negative	not determined	not determined	negative	not determined	not determined
		0.9.3.	negative	not determined	not determined	negative	not determined	not determined
	0.10.		negative	not determined	not determined	negative	180	36000
		0.10.1.	negative	not determined	not determined	negative	not determined	not determined
		0.10.2.	negative	not determined	not determined	negative	not determined	not determined
		0.10.3.	negative	not determined	not determined	negative	not determined	not determined
1	1.1.		negative	not determined	not determined	negative	not determined	not determined
		1.1.1.	negative	not determined	not determined	negative	not determined	not determined
		1.1.2.	negative	not determined	not determined	negative	not determined	not determined
		1.1.3.	negative	not determined	not determined	negative	not determined	not determined
	1.2.		negative	not determined	not determined	negative	not determined	not determined
		1.2.1.	negative	not determined	not determined	negative	not determined	not determined
		1.2.2.	negative	not determined	not determined	negative	not determined	not determined
		1.2.3.	negative	not determined	not determined	negative	not determined	not determined
	1.3.		negative	not determined	not determined	negative	not determined	not determined
		1.3.1.	negative	not determined	not determined	negative	not determined	not determined
		1.3.2.	negative	not determined	not determined	negative	not determined	not determined
		1.3.3.	negative	not determined	not determined	negative	not determined	not determined
	1.4.		negative	not determined	not determined	negative	not determined	not determined
		1.4.1.	negative	not determined	not determined	negative	not determined	not determined
		1.4.2.	negative	not determined	not determined	negative	not determined	not determined
		1.4.3.	negative	not determined	not determined	negative	not determined	not determined
	1.5.		negative	not determined	not determined	negative	not determined	not determined
		1.5.1.	negative	not determined	not determined	negative	not determined	not determined
		1.5.2.	negative	not determined	not determined	negative	not determined	not determined
		1.5.3.	negative	not determined	not determined	negative	not determined	not determined
	1.6.		negative	not determined	not determined	negative	not determined	not determined
		1.6.1.	negative	not determined	not determined	negative	not determined	not determined
		1.6.2.	negative	not determined	not determined	negative	not determined	not determined
		1.6.3.	negative	not determined	not determined	negative	not determined	not determined
	1.7.		negative	not determined	not determined	positive	159	31845
		1.7.1.	negative	not determined	not determined	negative	not determined	not determined
		1.7.2.	negative	not determined	not determined	negative	not determined	not determined
		1.7.3.	negative	not determined	not determined	negative	not determined	not determined
	1.8.		negative	not determined	not determined	negative	not determined	not determined
		1.8.1.	negative	not determined	not determined	negative	not determined	not determined
		1.8.2.	negative	not determined	not determined	negative	not determined	not determined
		1.8.3.	negative	not determined	not determined	negative	not determined	not determined
	1.9.		negative	not determined	not determined	negative	not determined	not determined
		1.9.1.	negative	not determined	not determined	negative	not determined	not determined
		1.9.2.	negative	not determined	not determined	negative	not determined	not determined
		1.9.3.	negative	not determined	not determined	negative	not determined	not determined
	1.10.		negative	not determined	not determined	negative	not determined	not determined
		1.10.1.	negative	not determined	not determined	negative	not determined	not determined
		1.10.2.	negative	not determined	not determined	negative	not determined	not determined
		1.10.3.	negative	not determined	not determined	negative	not determined	not determined
5	5.1.		negative	not determined	not determined	negative	not determined	not determined
		5.1.1.	negative	not determined	not determined	negative	not determined	not determined
		5.1.2.	negative	not determined	not determined	negative	not determined	not determined
		5.1.3.	negative	not determined	not determined	negative	not determined	not determined
	5.2.		negative	not determined	not determined	negative	not determined	not determined
		5.2.1.	negative	not determined	not determined	negative	not determined	not determined
		5.2.2.	negative	not determined	not determined	negative	not determined	not determined
		5.2.3.	negative	not determined	not determined	negative	not determined	not determined
	5.3.		negative	not determined	not determined	negative	not determined	not determined
		5.3.1.	negative	not determined	not determined	negative	not determined	not determined
		5.3.2.	negative	not determined	not determined	negative	not determined	not determined
		5.3.3.	negative	not determined	not determined	negative	not determined	not determined
	5.4.		negative	not determined	not determined	negative	not determined	not determined
		5.4.1.	negative	not determined	not determined	negative	not determined	not determined
		5.4.2.	negative	not determined	not determined	negative	not determined	not determined
		5.4.3.	negative	not determined	not determined	negative	not determined	not determined
	5.5.		negative	not determined	not determined	negative	not determined	not determined
		5.5.1.	negative	not determined	not determined	negative	not determined	not determined
		5.5.2.	negative	not determined	not determined	negative	not determined	not determined
		5.5.3.	negative	not determined	not determined	negative	not determined	not determined
	5.6.		negative	not determined	not determined	negative	not determined	not determined
		5.6.1.	negative	not determined	not determined	negative	not determined	not determined
		5.6.2.	negative	not determined	not determined	negative	not determined	not determined
		5.6.3.	negative	not determined	not determined	negative	not determined	not determined
	5.7.		negative	not determined	not determined	negative	not determined	not determined
		5.7.1.	negative	not determined	not determined	negative	not determined	not determined
		5.7.2.	negative	not determined	not determined	negative	not determined	not determined
		5.7.3.	negative	not determined	not determined	negative	not determined	not determined
	5.8.		negative	not determined	not determined	negative	not determined	not determined
		5.8.1.	negative	not determined	not determined	negative	not determined	not determined
		5.8.2.	negative	not determined	not determined	negative	not determined	not determined
		5.8.3.	negative	not determined	not determined	negative	not determined	not determined
	5.9.		negative	not determined	not determined	negative	not determined	not determined
		5.9.1.	negative	not determined	not determined	negative	not determined	not determined
		5.9.2.	negative	not determined	not determined	negative	not determined	not determined
		5.9.3.	negative	not determined	not determined	negative	not determined	not determined
			negative	not determined	not determined	negative	not determined	not determined
		5.10.1.	negative	not determined	not determined	negative	not determined	not determined
		5.10.2.	negative	not determined	not determined	negative	not determined	not determined
		5.10.3.	negative	not determined	not determined	negative	not determined	not determined
6	6.1.		negative	not determined	not determined	positive	696	139200
		6.1.1.	negative	not determined	not determined	positive	377	75455
		6.1.2.	negative	not determined	not determined	positive	2000	400185
		6.1.3.	negative	not determined	not determined	negative	not determined	not determined
	6.2.		negative	not determined	not determined	negative	not determined	not determined
		6.2.1.	negative	not determined	not determined	negative	not determined	not determined
		6.2.2.	negative	not determined	not determined	negative	not determined	not determined
		6.2.3.	negative	not determined	not determined	positive	1.1	220
	6.3.		negative	not determined	not determined	negative	not determined	not determined
		6.3.1.	negative	not determined	not determined	positive	2.8	560
		6.3.2.	negative	not determined	not determined	positive	1.87	374
		6.3.3.	negative	not determined	not determined	positive	55	11000
	6.4.		negative	not determined	not determined	positive	1.02	204
		6.4.1.	negative	not determined	not determined	positive	0.55	110
		6.4.2.	negative	not determined	not determined	positive	1.04	208
		6.4.3.	negative	not determined	not determined	negative	not determined	not determined
	6.5.		positive	244	48800	positive	7.23	1446
		6.5.1.	negative	not determined	not determined	negative	not determined	not determined
		6.5.2.	negative	not determined	not determined	positive	1.13	226
		6.5.3.	negative	not determined	not determined	positive	1.03	206
	6.6.		negative	not determined	not determined	positive	2.04	408
		6.6.1.	negative	not determined	not determined	negative	not determined	not determined
		6.6.2.	negative	not determined	not determined	positive	10.3	2060
		6.6.3.	negative	not determined	not determined	negative	not determined	7.01
	6.7.		negative	not determined	not determined	negative	not determined	not determined
		6.7.1.	negative	not determined	not determined	positive	1.48	296
		6.7.2.	negative	not determined	not determined	positive	4.06	812
		6.7.3.	negative	not determined	not determined	negative	not determined	not determined
	6.8.		negative	not determined	not determined	positive	4280	856000
		6.8.1.	negative	not determined	not determined	negative	not determined	not determined
		6.8.2.	negative	not determined	not determined	positive	45.8	9160
		6.8.3.	negative	not determined	not determined	positive	47.7	9540
	6.9.		negative	not determined	not determined	positive	188	37500
		6.9.1.	negative	not determined	not determined	negative	not determined	not determined
		6.9.2.	negative	not determined	not determined	negative	not determined	not determined
		6.9.3.	negative	not determined	not determined	negative	not determined	not determined
	6.10.		negative	not determined	not determined	positive	113	22680
		6.10.1.	negative	not determined	not determined	positive	13.5	2700
		6.10.2.	negative	not determined	not determined	positive	111	22200
		6.10.3.	negative	not determined	not determined	negative	not determined	not determined
9	9.1.		negative	not determined	not determined	positive	1270	253825
		9.1.1.	negative	not determined	not determined	negative	not determined	not determined
		9.1.2.	negative	not determined	not determined	negative	not determined	not determined
		9.1.3.	negative	not determined	not determined	negative	not determined	not determined
	9.2.		negative	not determined	not determined	positive	39.2	7840
		9.2.1.	negative	not determined	not determined	negative	not determined	not determined
		9.2.2.	negative	not determined	not determined	negative	not determined	not determined
		9.2.3.	negative	not determined	not determined	negative	not determined	not determined
	9.3.		negative	not determined	not determined	positive	95.3	19065
		9.3.1.	negative	not determined	not determined	negative	not determined	not determined
		9.3.2.	negative	not determined	not determined	negative	not determined	not determined
		9.3.3.	negative	not determined	not determined	negative	not determined	not determined
	9.4.		negative	not determined	not determined	positive	63.3	12658
		9.4.1.	negative	not determined	not determined	negative	not determined	not determined
		9.4.2.	negative	not determined	not determined	negative	not determined	not determined
		9.4.3.	negative	not determined	not determined	negative	not determined	not determined
	9.5.		negative	not determined	not determined	negative	not determined	not determined
		9.5.1.	negative	not determined	not determined	negative	not determined	not determined
		9.5.2.	negative	not determined	not determined	negative	not determined	not determined
		9.5.3.	negative	not determined	not determined	negative	not determined	not determined
	9.6.		negative	not determined	not determined	negative	not determined	not determined
		9.6.1.	negative	not determined	not determined	negative	not determined	not determined
		9.6.2.	negative	not determined	not determined	negative	not determined	not determined
		9.6.3.	negative	not determined	not determined	negative	not determined	not determined
	9.7.		negative	not determined	not determined	negative	not determined	not determined
		9.7.1.	negative	not determined	not determined	negative	not determined	not determined
		9.7.2.	negative	not determined	not determined	negative	not determined	not determined
		9.7.3.	negative	not determined	not determined	negative	not determined	not determined
	9.8.		negative	not determined	not determined	negative	not determined	not determined
		9.8.1.	negative	not determined	not determined	negative	not determined	not determined
		9.8.2.	negative	not determined	not determined	negative	not determined	not determined
		9.8.3.	negative	not determined	not determined	negative	not determined	not determined
	9.9.		negative	not determined	not determined	negative	not determined	not determined
		9.9.1.	negative	not determined	not determined	negative	not determined	not determined
		9.9.2.	negative	not determined	not determined	negative	not determined	not determined
		9.9.3.	negative	not determined	not determined	negative	not determined	not determined
	9.10.		negative	not determined	not determined	negative	not determined	not determined
		9.10.1.	negative	not determined	not determined	negative	not determined	not determined
		9.10.2.	negative	not determined	not determined	negative	not determined	not determined
		9.10.3.	negative	not determined	not determined	negative	not determined	not determined
10	10.1.		negative	not determined	not determined	positive	2640	528770
		10.1.1.	negative	not determined	not determined	negative	not determined	not determined
		10.1.2.	negative	not determined	not determined	negative	not determined	not determined
		10.1.3.	negative	not determined	not determined	positive	11.4	2270
	10.2.		negative	not determined	not determined	positive	18200	3634750
		10.2.1.	negative	not determined	not determined	positive	6.3	1260
		10.2.2.	negative	not determined	not determined	negative	not determined	not determined
		10.2.3.	negative	not determined	not determined	negative	not determined	not determined
	10.3.		negative	not determined	not determined	negative	not determined	not determined
		10.3.1.	negative	not determined	not determined	negative	not determined	not determined
		10.3.2.	negative	not determined	not determined	negative	not determined	not determined
		10.3.3.	negative	not determined	not determined	negative	not determined	not determined
	10.4.		negative	not determined	not determined	positive	264000	52863932
		10.4.1.	negative	not determined	not determined	positive	647	129410
		10.4.2.	negative	not determined	not determined	negative	not determined	not determined
		10.4.3.	negative	not determined	not determined	negative	not determined	not determined
	10.5.		positive	161	32200	positive	266	53152
		10.5.1.	negative	not determined	not determined	negative	not determined	not determined
		10.5.2.	negative	not determined	not determined	positive	104	20700
		10.5.3.	negative	not determined	not determined	positive	5.5	1100
	10.6.		negative	not determined	not determined	positive	23.6	4723
		10.6.1.	negative	not determined	not determined	negative	not determined	not determined
		10.6.2.	negative	not determined	not determined	positive	81.4	16285
		10.6.3.	negative	not determined	not determined	negative	not determined	not determined
	10.7.		negative	not determined	not determined	positive	11700	2330000
		10.7.1.	negative	not determined	not determined	negative	not determined	not determined
		10.7.2.	negative	not determined	not determined	negative	not determined	not determined
		10.7.3.	negative	not determined	not determined	negative	not determined	not determined
	10.8.		positive	322.18	64436	positive	253	50503
		10.8.1.	negative	not determined	not determined	negative	not determined	not determined
		10.8.2.	negative	not determined	not determined	negative	not determined	not determined
		10.8.3.	negative	not determined	not determined	negative	not determined	not determined
	10.9.		negative	not determined	not determined	positive	12600	2515480
		10.9.1.	negative	not determined	not determined	negative	not determined	not determined
		10.9.2.	negative	not determined	not determined	negative	not determined	not determined
		10.9.3.	negative	not determined	not determined	negative	not determined	not determined
	10.10.		negative	not determined	not determined	positive	17400	3470000
		10.10.1.	negative	not determined	not determined	negative	not determined	not determined
		10.10.2.	negative	not determined	not determined	negative	not determined	not determined
		10.10.3.	negative	not determined	not determined	positive	9.3	1860
13	13.1.		negative	not determined	not determined	negative	not determined	not determined
		13.1.1.	negative	not determined	not determined	negative	not determined	not determined
		13.1.2.	negative	not determined	not determined	negative	not determined	not determined
		13.1.3.	negative	not determined	not determined	negative	not determined	not determined
	13.2.		negative	not determined	not determined	negative	not determined	not determined
		13.2.1.	negative	not determined	not determined	negative	not determined	not determined
		13.2.1.	negative	not determined	not determined	negative	not determined	not determined
		13.2.2.	negative	not determined	not determined	negative	not determined	not determined
	13.3.		negative	not determined	not determined	negative	not determined	not determined
		13.3.1.	negative	not determined	not determined	negative	not determined	not determined
		13.3.2.	negative	not determined	not determined	negative	not determined	not determined
		13.3.3.	negative	not determined	not determined	negative	not determined	not determined
	13.4.		negative	not determined	not determined	negative	not determined	not determined
		13.4.1.	negative	not determined	not determined	negative	not determined	not determined
		13.4.2.	negative	not determined	not determined	negative	not determined	not determined
		13.4.2.	negative	not determined	not determined	negative	not determined	not determined
	13.5.		negative	not determined	not determined	negative	not determined	not determined
		13.5.1.	negative	not determined	not determined	negative	not determined	not determined
		13.5.2.	negative	not determined	not determined	negative	not determined	not determined
		13.5.3.	negative	not determined	not determined	negative	not determined	not determined
	13.6.		negative	not determined	not determined	negative	not determined	not determined
		13.6.1.	negative	not determined	not determined	negative	not determined	not determined
		13.6.2.	negative	not determined	not determined	negative	not determined	not determined
		13.6.3.	negative	not determined	not determined	negative	not determined	not determined
	13.7.		negative	not determined	not determined	negative	not determined	not determined
		13.7.1.	negative	not determined	not determined	negative	not determined	not determined
		13.7.2.	negative	not determined	not determined	negative	not determined	not determined
		13.7.3.	negative	not determined	not determined	negative	not determined	not determined
	13.8.		negative	not determined	not determined	negative	not determined	not determined
		13.8.1.	negative	not determined	not determined	negative	not determined	not determined
		13.8.2.	negative	not determined	not determined	negative	not determined	not determined
		13.8.3.	negative	not determined	not determined	negative	not determined	not determined
	13.9.		negative	not determined	not determined	negative	not determined	not determined
		13.9.1.	negative	not determined	not determined	negative	not determined	not determined
		13.9.2.	negative	not determined	not determined	negative	not determined	not determined
		13.9.3.	negative	not determined	not determined	negative	not determined	not determined
	13.10.		negative	not determined	not determined	negative	not determined	not determined
		13.10.1.	negative	not determined	not determined	negative	not determined	not determined
		13.10.2.	negative	not determined	not determined	negative	not determined	not determined
		13.10.3.	negative	not determined	not determined	negative	not determined	not determined
14	14.1.		negative	not determined	not determined	negative	not determined	not determined
		14.1.1.	negative	not determined	not determined	negative	not determined	not determined
		14.1.2.	negative	not determined	not determined	negative	not determined	not determined
		14.1.3.	negative	not determined	not determined	negative	not determined	not determined
	14.2.		negative	not determined	not determined	positive	83	16600
		14.2.1.	negative	not determined	not determined	negative	not determined	not determined
		14.2.2.	negative	not determined	not determined	negative	not determined	not determined
		14.2.3.	negative	not determined	not determined	negative	not determined	not determined
	14.3.		negative	not determined	not determined	positive	15800	3160000
		14.3.1.	negative	not determined	not determined	negative	not determined	not determined
		14.3.2.	negative	not determined	not determined	negative	not determined	not determined
		14.3.3.	negative	not determined	not determined	positive	17300000	3460000000
	14.4.		negative	not determined	not determined	negative	not determined	not determined
		14.4.1.	negative	not determined	not determined	negative	not determined	not determined
		14.4.2.	negative	not determined	not determined	negative	not determined	not determined
		14.4.3.	negative	not determined	not determined	negative	not determined	not determined
	14.5.		negative	not determined	not determined	negative	not determined	not determined
		14.5.1.	negative	not determined	not determined	negative	not determined	not determined
		14.5.2.	negative	not determined	not determined	negative	not determined	not determined
		14.5.3.	negative	not determined	not determined	negative	not determined	not determined
	14.6.		negative	not determined	not determined	positive	951	190200
		14.6.1.	negative	not determined	not determined	negative	not determined	not determined
		14.6.2.	negative	not determined	not determined	negative	not determined	not determined
		14.6.3.	negative	not determined	not determined	negative	not determined	not determined
	14.7.		negative	not determined	not determined	negative	not determined	not determined
		14.7.1.	negative	not determined	not determined	negative	not determined	not determined
		14.7.2.	negative	not determined	not determined	negative	not determined	not determined
		14.7.3.	negative	not determined	not determined	negative	not determined	not determined
	14.8.		negative	not determined	not determined	negative	not determined	not determined
		14.8.1.	negative	not determined	not determined	negative	not determined	not determined
		14.8.2.	negative	not determined	not determined	negative	not determined	not determined
		14.8.3.	negative	not determined	not determined	negative	not determined	not determined
	14.9.		negative	not determined	not determined	negative	not determined	not determined
		14.9.1.	negative	not determined	not determined	negative	not determined	not determined
		14.9.2.	negative	not determined	not determined	negative	not determined	not determined
		14.9.3.	negative	not determined	not determined	negative	not determined	not determined
	14.10.		negative	not determined	not determined	negative	not determined	not determined
		14.10.1.	negative	not determined	not determined	negative	not determined	not determined
		14.10.2.	negative	not determined	not determined	negative	not determined	not determined
		14.10.3.	negative	not determined	not determined	positive	4.06	812
17	17.1.		negative	not determined	not determined	negative	not determined	not determined
		17.1.1.	negative	not determined	not determined	negative	not determined	not determined
		17.1.2.	negative	not determined	not determined	negative	not determined	not determined
		17.1.3.	negative	not determined	not determined	negative	not determined	not determined
	17.2.		negative	not determined	not determined	negative	not determined	not determined
		17.2.1.	negative	not determined	not determined	negative	not determined	not determined
		17.2.2.	negative	not determined	not determined	negative	not determined	not determined
		17.2.3.	negative	not determined	not determined	negative	not determined	not determined
	17.3.		negative	not determined	not determined	negative	not determined	not determined
		17.3.1.	negative	not determined	not determined	negative	not determined	not determined
		17.3.2.	negative	not determined	not determined	negative	not determined	not determined
		17.3.3.	negative	not determined	not determined	positive	5.56	1112
	17.4.		negative	not determined	not determined	negative	not determined	not determined
		17.4.1.	negative	not determined	not determined	negative	not determined	not determined
		17.4.2.	negative	not determined	not determined	negative	not determined	not determined
		17.4.3.	negative	not determined	not determined	negative	not determined	not determined
	17.5.		negative	not determined	not determined	negative	not determined	not determined
		17.5.1.	negative	not determined	not determined	negative	not determined	not determined
		17.5.2.	negative	not determined	not determined	negative	not determined	not determined
		17.5.3.	negative	not determined	not determined	negative	not determined	not determined
	17.6.		negative	not determined	not determined	negative	not determined	not determined
		17.6.1.	negative	not determined	not determined	negative	not determined	not determined
		17.6.2.	negative	not determined	not determined	negative	not determined	not determined
		17.6.3.	negative	not determined	not determined	negative	not determined	not determined
	17.7.		negative	not determined	not determined	negative	not determined	not determined
		17.7.1.	negative	not determined	not determined	negative	not determined	not determined
		17.7.2.	negative	not determined	not determined	negative	not determined	not determined
		17.7.3.	negative	not determined	not determined	negative	not determined	not determined
	17.8.		negative	not determined	not determined	positive	2750	550000
		17.8.1.	negative	not determined	not determined	negative	not determined	not determined
		17.8.2.	negative	not determined	not determined	negative	not determined	not determined
		17.8.3.	negative	not determined	not determined	negative	not determined	not determined
	17.9.		negative	not determined	not determined	negative	not determined	not determined
		17.9.1.	negative	not determined	not determined	negative	not determined	not determined
		17.9.2.	negative	not determined	not determined	negative	not determined	not determined
		17.9.3.	negative	not determined	not determined	negative	not determined	not determined
	17.10.		negative	not determined	not determined	positive	83	16600
		17.10.1.	negative	not determined	not determined	positive	23.4	4680
		17.10.2.	negative	not determined	not determined	positive	24	4800
		17.10.3.	negative	not determined	not determined	negative	not determined	not determined
18	18.1.		negative	not determined	not determined	negative	not determined	not determined
		18.1.1.	negative	not determined	not determined	negative	not determined	not determined
		18.1.2.	negative	not determined	not determined	negative	not determined	not determined
		18.1.3.	negative	not determined	not determined	negative	not determined	not determined
	18.2.		negative	not determined	not determined	negative	not determined	not determined
		18.2.1.	negative	not determined	not determined	negative	not determined	not determined
		18.2.2.	negative	not determined	not determined	negative	not determined	not determined
		18.2.3.	negative	not determined	not determined	positive	0.56	112
	18.3.		negative	not determined	not determined	negative	not determined	not determined
		18.3.1.	negative	not determined	not determined	positive	60.8	12160
		18.3.2.	negative	not determined	not determined	negative	not determined	not determined
		18.3.3.	negative	not determined	not determined	negative	not determined	not determined
	18.4.		negative	not determined	not determined	negative	not determined	not determined
		18.4.1.	negative	not determined	not determined	negative	not determined	not determined
		18.4.2.	negative	not determined	not determined	negative	not determined	not determined
		18.4.3.	negative	not determined	not determined	negative	not determined	not determined
	18.5.		negative	not determined	not determined	negative	not determined	not determined
		18.5.1.	negative	not determined	not determined	negative	not determined	not determined
		18.5.2.	negative	not determined	not determined	negative	not determined	not determined
		18.5.3.	negative	not determined	not determined	negative	not determined	not determined
	18.6.		negative	not determined	not determined	negative	not determined	not determined
		18.6.1.	negative	not determined	not determined	negative	not determined	not determined
		18.6.2.	negative	not determined	not determined	negative	not determined	not determined
		18.6.3.	negative	not determined	not determined	negative	not determined	not determined
	18.7.		negative	not determined	not determined	positive	393.5	78700
		18.7.1.	negative	not determined	not determined	negative	not determined	not determined
		18.7.2.	negative	not determined	not determined	negative	not determined	not determined
		18.7.3.	negative	not determined	not determined	negative	not determined	not determined
	18.8.		negative	not determined	not determined	positive	486.5	97300
		18.8.1.	negative	not determined	not determined	negative	not determined	not determined
		18.8.2.	negative	not determined	not determined	negative	not determined	not determined
		18.8.3.	negative	not determined	not determined	negative	not determined	not determined
	18.9.		negative	not determined	not determined	negative	not determined	not determined
		18.9.1.	negative	not determined	not determined	negative	not determined	not determined
		18.9.2.	negative	not determined	not determined	negative	not determined	not determined
		18.9.3.	negative	not determined	not determined	negative	not determined	not determined
	18.10.		negative	not determined	not determined	negative	not determined	not determined
		18.10.1.	negative	not determined	not determined	negative	not determined	not determined
		18.10.2.	negative	not determined	not determined	negative	not determined	not determined
		18.10.3.	negative	not determined	not determined	positive	104	20800
19	19.1.		negative	not determined	not determined	negative	not determined	not determined
		19.1.1.	negative	not determined	not determined	negative	not determined	not determined
		19.1.2.	negative	not determined	not determined	negative	not determined	not determined
		19.1.3.	negative	not determined	not determined	negative	not determined	not determined
	19.2.		negative	not determined	not determined	negative	not determined	not determined
		19.2.1.	negative	not determined	not determined	negative	not determined	not determined
		19.2.2.	negative	not determined	not determined	negative	not determined	not determined
		19.2.3.	negative	not determined	not determined	negative	not determined	not determined
	19.3.		negative	not determined	not determined	negative	not determined	not determined
		19.3.1.	negative	not determined	not determined	negative	not determined	not determined
		19.3.2.	negative	not determined	not determined	negative	not determined	not determined
		19.3.3.	negative	not determined	not determined	negative	not determined	not determined
	19.4.		negative	not determined	not determined	negative	not determined	not determined
		19.4.1.	negative	not determined	not determined	negative	not determined	not determined
		19.4.2.	negative	not determined	not determined	negative	not determined	not determined
		19.4.3.	negative	not determined	not determined	negative	not determined	not determined
	19.5.		negative	not determined	not determined	negative	not determined	not determined
		19.5.1.	negative	not determined	not determined	negative	not determined	not determined
		19.5.2.	negative	not determined	not determined	negative	not determined	not determined
		19.5.3.	negative	not determined	not determined	negative	not determined	not determined
	19.6.		negative	not determined	not determined	negative	not determined	not determined
		19.6.1.	negative	not determined	not determined	negative	not determined	not determined
		19.6.2.	negative	not determined	not determined	negative	not determined	not determined
		19.6.3.	negative	not determined	not determined	negative	not determined	not determined
	19.7.		negative	not determined	not determined	negative	not determined	not determined
		19.7.1.	negative	not determined	not determined	negative	not determined	not determined
		19.7.2.	negative	not determined	not determined	negative	not determined	not determined
		19.7.3.	negative	not determined	not determined	negative	not determined	not determined
	19.8.		negative	not determined	not determined	negative	not determined	not determined
		19.8.1.	negative	not determined	not determined	negative	not determined	not determined
		19.8.2.	negative	not determined	not determined	negative	not determined	not determined
		19.8.3.	negative	not determined	not determined	negative	not determined	not determined
	19.9.		negative	not determined	not determined	negative	not determined	not determined
		19.9.1.	negative	not determined	not determined	negative	not determined	not determined
		19.9.2.	negative	not determined	not determined	negative	not determined	not determined
		19.9.3.	negative	not determined	not determined	negative	not determined	not determined
	19.10.		negative	not determined	not determined	negative	not determined	not determined
		19.10.1.	negative	not determined	not determined	negative	not determined	not determined
		19.10.2.	negative	not determined	not determined	negative	not determined	not determined
		19.10.3.	negative	not determined	not determined	negative	not determined	not determined
21	21.1.		negative	not determined	not determined	negative	not determined	not determined
		21.1.1.	negative	not determined	not determined	negative	not determined	not determined
		21.1.2.	negative	not determined	not determined	negative	not determined	not determined
		21.1.3.	negative	not determined	not determined	negative	not determined	not determined
	21.2.		negative	not determined	not determined	negative	not determined	not determined
		21.2.1.	negative	not determined	not determined	positive	164	32800
		21.2.2.	negative	not determined	not determined	negative	not determined	not determined
		21.2.3.	negative	not determined	not determined	negative	not determined	not determined
	21.3.		negative	not determined	not determined	positive	9700000	1940000000
		21.3.1.	negative	not determined	not determined	negative	not determined	not determined
		21.3.2.	negative	not determined	not determined	negative	not determined	not determined
		21.3.3.	negative	not determined	not determined	negative	not determined	not determined
	21.4.		negative	not determined	not determined	negative	not determined	not determined
		21.4.1.	negative	not determined	not determined	negative	not determined	not determined
		21.4.2.	negative	not determined	not determined	negative	not determined	not determined
		21.4.3.	negative	not determined	not determined	negative	not determined	not determined
	21.5.		negative	not determined	not determined	positive	2.3	460
		21.5.1.	negative	not determined	not determined	negative	not determined	not determined
		21.5.2.	negative	not determined	not determined	negative	not determined	not determined
		21.5.3.	negative	not determined	not determined	negative	not determined	not determined
	21.6.		negative	not determined	not determined	negative	not determined	not determined
		21.6.1.	negative	not determined	not determined	negative	not determined	not determined
		21.6.2.	negative	not determined	not determined	negative	not determined	not determined
		21.6.3.	negative	not determined	not determined	negative	not determined	not determined
	21.7.		negative	not determined	not determined	positive	185000	37000000
		21.7.1.	negative	not determined	not determined	negative	not determined	not determined
		21.7.2.	negative	not determined	not determined	positive	50.9	10180
		21.7.3.	negative	not determined	not determined	negative	not determined	not determined
	21.8.		negative	not determined	not determined	negative	not determined	not determined
		21.8.1.	negative	not determined	not determined	negative	not determined	not determined
		21.8.2.	negative	not determined	not determined	negative	not determined	not determined
		21.8.3.	negative	not determined	not determined	negative	not determined	not determined
	21.9.		negative	not determined	not determined	negative	not determined	not determined
		21.9.1.	negative	not determined	not determined	negative	not determined	not determined
		21.9.2.	negative	not determined	not determined	negative	not determined	not determined
		21.9.3.	negative	not determined	not determined	negative	not determined	not determined
	21.10.		negative	not determined	not determined	negative	not determined	not determined
		21.10.1.	negative	not determined	not determined	negative	not determined	not determined
		21.10.2.	negative	not determined	not determined	negative	not determined	not determined
		21.10.3.	negative	not determined	not determined	negative	not determined	not determined
22	22.1.		negative	not determined	not determined	positive	6.1	1220
		22.1.1.	negative	not determined	not determined	negative	not determined	not determined
		22.1.2.	negative	not determined	not determined	negative	not determined	not determined
		22.1.3.	negative	not determined	not determined	negative	not determined	not determined
	22.2.		negative	not determined	not determined	negative	not determined	not determined
		22.2.1.	negative	not determined	not determined	negative	not determined	not determined
		22.2.2.	negative	not determined	not determined	negative	not determined	not determined
		22.2.3.	negative	not determined	not determined	negative	not determined	not determined
	22.3.		negative	not determined	not determined	negative	not determined	not determined
		22.3.1.	negative	not determined	not determined	negative	not determined	not determined
		22.3.2.	negative	not determined	not determined	negative	not determined	not determined
		22.3.3.	negative	not determined	not determined	positive	0.0051	1.02
	22.4.		negative	not determined	not determined	negative	not determined	not determined
		22.4.1.	negative	not determined	not determined	negative	not determined	not determined
		22.4.2.	negative	not determined	not determined	negative	not determined	not determined
		22.4.3.	negative	not determined	not determined	negative	not determined	not determined
	22.5.		negative	not determined	not determined	negative	not determined	not determined
		22.5.1.	negative	not determined	not determined	negative	not determined	not determined
		22.5.2.	negative	not determined	not determined	negative	not determined	not determined
		22.5.3.	negative	not determined	not determined	negative	not determined	not determined
	22.6.		negative	not determined	not determined	positive	20.95	4190
		22.6.1.	negative	not determined	not determined	negative	not determined	not determined
		22.6.2.	negative	not determined	not determined	negative	not determined	not determined
		22.6.3.	negative	not determined	not determined	negative	not determined	not determined
	22.7.		negative	not determined	not determined	negative	not determined	not determined
		22.7.1.	negative	not determined	not determined	negative	not determined	not determined
		22.7.2.	negative	not determined	not determined	negative	not determined	not determined
		22.7.3.	negative	not determined	not determined	positive	1.57	314
	22.8.		negative	not determined	not determined	negative	not determined	not determined
		22.8.1.	negative	not determined	not determined	negative	not determined	not determined
		22.8.2.	negative	not determined	not determined	negative	not determined	not determined
		22.8.3.	negative	not determined	not determined	positive	20.6	4120
	22.9.		negative	not determined	not determined	negative	not determined	not determined
		22.9.1.	negative	not determined	not determined	positive	6.69	1338
		22.9.2.	negative	not determined	not determined	negative	not determined	not determined
		22.9.3.	negative	not determined	not determined	negative	not determined	not determined
	22.10.		negative	not determined	not determined	negative	not determined	not determined
		22.10.1.	negative	not determined	not determined	positive	40.3	8060
		22.10.2.	negative	not determined	not determined	negative	not determined	not determined
		22.10.3.	negative	not determined	not determined	negative	not determined	not determined
23	23.1.		negative	not determined	not determined	negative	not determined	not determined
		23.1.1.	negative	not determined	not determined	negative	not determined	not determined
		23.1.2.	negative	not determined	not determined	negative	not determined	not determined
		23.1.3.	negative	not determined	not determined	negative	not determined	not determined
	23.2.		negative	not determined	not determined	positive	255	51000
		23.2.1.	negative	not determined	not determined	negative	not determined	not determined
		23.2.2.	negative	not determined	not determined	positive	47	9405
		23.2.3.	negative	not determined	not determined	negative	not determined	not determined
	23.3.		negative	not determined	not determined	negative	not determined	not determined
		23.3.1.	negative	not determined	not determined	negative	not determined	not determined
		23.3.2.	negative	not determined	not determined	negative	not determined	not determined
		23.3.3.	negative	not determined	not determined	negative	not determined	not determined
	23.4.		negative	not determined	not determined	negative	not determined	not determined
		23.4.1.	negative	not determined	not determined	negative	not determined	not determined
		23.4.2.	negative	not determined	not determined	negative	not determined	not determined
		23.4.3.	negative	not determined	not determined	negative	not determined	not determined
	23.5.		negative	not determined	not determined	positive	140	28000
		23.5.1.	negative	not determined	not determined	negative	not determined	not determined
		23.5.2.	negative	not determined	not determined	negative	not determined	not determined
		23.5.3.	negative	not determined	not determined	negative	not determined	not determined
	23.6.		negative	not determined	not determined	negative	not determined	not determined
		23.6.1.	negative	not determined	not determined	negative	not determined	not determined
		23.6.2.	negative	not determined	not determined	negative	not determined	not determined
		23.6.3.	negative	not determined	not determined	negative	not determined	not determined
	23.7.		negative	not determined	not determined	negative	not determined	not determined
		23.7.1.	negative	not determined	not determined	negative	not determined	not determined
		23.7.2.	negative	not determined	not determined	negative	not determined	not determined
		23.7.3.	negative	not determined	not determined	negative	not determined	not determined
	23.8.		negative	not determined	not determined	positive	14.6	2920
		23.8.1.	negative	not determined	not determined	negative	not determined	not determined
		23.8.2.	negative	not determined	not determined	positive	14.1	2815
		23.8.3.	negative	not determined	not determined	negative	not determined	not determined
	23.9.		negative	not determined	not determined	negative	not determined	not determined
		23.9.1.	negative	not determined	not determined	negative	not determined	not determined
		23.9.2.	negative	not determined	not determined	negative	not determined	not determined
		23.9.3.	negative	not determined	not determined	negative	not determined	not determined
	23.10.		negative	not determined	not determined	positive	110	21900
		23.10.1.	negative	not determined	not determined	positive	3.99	798
		23.10.2.	negative	not determined	not determined	positive	110	22000
		23.10.3.	negative	not determined	not determined	negative	not determined	not determined
25	25.1.		negative	not determined	not determined	negative	not determined	not determined
		25.1.1.	negative	not determined	not determined	negative	not determined	not determined
		25.1.2.	negative	not determined	not determined	negative	not determined	not determined
		25.1.3.	negative	not determined	not determined	negative	not determined	not determined
	25.2.		negative	not determined	not determined	negative	not determined	not determined
		25.2.1.	negative	not determined	not determined	negative	not determined	not determined
		25.2.2.	negative	not determined	not determined	negative	not determined	not determined
		25.2.3.	negative	not determined	not determined	negative	not determined	not determined
	25.3.		negative	not determined	not determined	negative	not determined	not determined
		25.3.1.	negative	not determined	not determined	negative	not determined	not determined
		25.3.2.	negative	not determined	not determined	negative	not determined	not determined
		25.3.3.	negative	not determined	not determined	negative	not determined	not determined
	25.4.		negative	not determined	not determined	negative	not determined	not determined
		25.4.1.	negative	not determined	not determined	negative	not determined	not determined
		25.4.2.	negative	not determined	not determined	negative	not determined	not determined
		25.4.3.	negative	not determined	not determined	negative	not determined	not determined
	25.5.		negative	not determined	not determined	negative	not determined	not determined
		25.5.1.	negative	not determined	not determined	negative	not determined	not determined
		25.5.2.	negative	not determined	not determined	negative	not determined	not determined
		25.5.3.	negative	not determined	not determined	negative	not determined	not determined
	25.6.		negative	not determined	not determined	negative	not determined	not determined
		25.6.1.	negative	not determined	not determined	negative	not determined	not determined
		25.6.2.	negative	not determined	not determined	negative	not determined	not determined
		25.6.3.	negative	not determined	not determined	negative	not determined	not determined
	25.7.		negative	not determined	not determined	negative	not determined	not determined
		25.7.1.	negative	not determined	not determined	negative	not determined	not determined
		25.7.2.	negative	not determined	not determined	negative	not determined	not determined
		25.7.3.	negative	not determined	not determined	negative	not determined	not determined
	25.8.		negative	not determined	not determined	positive	83.6	16710
		25.8.1.	negative	not determined	not determined	negative	not determined	not determined
		25.8.2.	negative	not determined	not determined	negative	not determined	not determined
		25.8.3.	negative	not determined	not determined	negative	not determined	not determined
	25.9.		negative	not determined	not determined	positive	49.1	9825
		25.9.1.	negative	not determined	not determined	negative	not determined	not determined
		25.9.2.	negative	not determined	not determined	negative	not determined	not determined
		25.9.3.	negative	not determined	not determined	negative	not determined	not determined
	25.10.		negative	not determined	not determined	negative	not determined	not determined
		25.10.1.	negative	not determined	not determined	negative	not determined	not determined
		25.10.2.	negative	not determined	not determined	negative	not determined	not determined
		25.10.3.	negative	not determined	not determined	negative	not determined	not determined
29	29.1.		negative	not determined	not determined	negative	not determined	not determined
		29.1.1.	negative	not determined	not determined	negative	not determined	not determined
		29.1.2.	negative	not determined	not determined	negative	not determined	not determined
		29.1.3.	negative	not determined	not determined	negative	not determined	not determined
	29.2.		negative	not determined	not determined	negative	not determined	not determined
		29.2.1.	negative	not determined	not determined	negative	not determined	not determined
		29.2.2.	negative	not determined	not determined	negative	not determined	not determined
		29.2.3.	negative	not determined	not determined	negative	not determined	not determined
	29.3.		negative	not determined	not determined	negative	not determined	not determined
		29.3.1.	negative	not determined	not determined	negative	not determined	not determined
		29.3.2.	negative	not determined	not determined	negative	not determined	not determined
		29.3.3.	negative	not determined	not determined	negative	not determined	not determined
	29.4.		negative	not determined	not determined	negative	not determined	not determined
		29.4.1.	negative	not determined	not determined	negative	not determined	not determined
		29.4.2.	negative	not determined	not determined	negative	not determined	not determined
		29.4.3.	negative	not determined	not determined	negative	not determined	not determined
	29.5.		negative	not determined	not determined	negative	not determined	not determined
		29.5.1.	negative	not determined	not determined	negative	not determined	not determined
		29.5.2.	negative	not determined	not determined	negative	not determined	not determined
		29.5.3.	negative	not determined	not determined	negative	not determined	not determined
	29.6.		negative	not determined	not determined	negative	not determined	not determined
		29.6.1.	negative	not determined	not determined	negative	not determined	not determined
		29.6.2.	negative	not determined	not determined	negative	not determined	not determined
		29.6.3.	negative	not determined	not determined	negative	not determined	not determined
	29.7.		negative	not determined	not determined	negative	not determined	not determined
		29.7.1.	negative	not determined	not determined	negative	not determined	not determined
		29.7.2.	negative	not determined	not determined	negative	not determined	not determined
		29.7.3.	negative	not determined	not determined	negative	not determined	not determined
	29.8.		negative	not determined	not determined	negative	not determined	not determined
		29.8.1.	negative	not determined	not determined	negative	not determined	not determined
		29.8.2.	negative	not determined	not determined	negative	not determined	not determined
		29.8.3.	negative	not determined	not determined	negative	not determined	not determined
	29.9.		negative	not determined	not determined	negative	not determined	not determined
		29.9.1.	negative	not determined	not determined	negative	not determined	not determined
		29.9.2.	negative	not determined	not determined	negative	not determined	not determined
		29.9.3.	negative	not determined	not determined	negative	not determined	not determined
	29.10.		negative	not determined	not determined	negative	not determined	not determined
		29.10.1.	negative	not determined	not determined	negative	not determined	not determined
		29.10.2.	negative	not determined	not determined	negative	not determined	not determined
		29.10.3.	negative	not determined	not determined	negative	not determined	not determined
30	30.1.		positive	177.35	35470	positive	299	59800
		30.1.1.	positive	325	65000	negative	not determined	not determined
		30.1.2.	positive	170.5	34100	positive	2.35	470
	30.2.		positive	167.66	33532	positive	662	132400
		30.2.1.	positive	710	142000	negative	not determined	not determined
		30.2.2.	positive	302	60400	negative	not determined	not determined
		30.2.3.	positive	281	56200	negative	not determined	not determined
	30.3.		positive	167.77	33554	positive	75.4	15080
		30.3.1.	positive	435	87000	negative	not determined	not determined
		30.3.2.	positive	860	172000	negative	not determined	not determined
		30.3.3.	positive	247	49400	positive	3.02	604
	30.4.		positive	189.95	37990	positive	2.24	448
		30.4.1.	positive	415.5	83100	negative	not determined	not determined
		30.4.2.	positive	945	189000	positive	3.42	684
		30.4.3.	positive	4050	810000	negative	not determined	not determined
	30.5.		positive	206.06	41212	positive	4.07	814
		30.5.1.	positive	2080	416000	negative	not determined	not determined
		30.5.2.	positive	12400	2480000	negative	not determined	not determined
		30.5.3.	positive	6500	1300000	negative	not determined	not determined
	30.6.		positive	165	33000	positive	115	23000
		30.6.1.	positive	56.5	11300	negative	not determined	not determined
		30.6.2.	positive	136	27200	negative	not determined	not determined
		30.6.3.	positive	142	28400	positive	0.0142	28400
	30.7.		positive	187.58	37516	positive	207	41400
		30.7.1.	positive	91	18200	negative	not determined	not determined
		30.7.2.	positive	96.5	19300	negative	not determined	not determined
		30.7.3.	positive	188	37600	negative	not determined	not determined
	30.8.		positive	160.7	32140	positive	59.9	11980
		30.8.1.	positive	142.5	28500	negative	not determined	not determined
		30.8.2.	positive	120	24000	negative	not determined	not determined
		30.8.3.	positive	92	18400	negative	not determined	not determined
	30.9.		positive	163	32600	positive	2.39	478
		30.9.1.	positive	101	20200	positive	17.3	3460
		30.9.2.	positive	193.5	38700	negative	not determined	not determined
		30.9.3.	positive	199	39800	negative	not determined	not determined
	30.10.		positive	180	36000	positive	1.75	350
		30.10.1.	positive	80.5	16100	negative	not determined	not determined
		30.10.2.	positive	119.5	23900	negative	not determined	not determined
31	31.1.		negative	not determined	not determined	negative	not determined	not determined
		31.1.1.	negative	not determined	not determined	negative	not determined	not determined
		31.1.2.	negative	not determined	not determined	negative	not determined	not determined
		31.1.3.	negative	not determined	not determined	negative	not determined	not determined
	31.2.		negative	not determined	not determined	negative	not determined	not determined
		31.2.1.	negative	not determined	not determined	negative	not determined	not determined
		31.2.2.	negative	not determined	not determined	negative	not determined	not determined
		31.2.3.	negative	not determined	not determined	negative	not determined	not determined
	31.3.		negative	not determined	not determined	negative	not determined	not determined
		31.3.1.	negative	not determined	not determined	negative	not determined	not determined
		31.3.2.	negative	not determined	not determined	negative	not determined	not determined
		31.3.3.	negative	not determined	not determined	negative	not determined	not determined
	31.4.		negative	not determined	not determined	positive	145	29000
		31.4.1.	negative	not determined	not determined	negative	not determined	not determined
		31.4.2.	negative	not determined	not determined	negative	not determined	not determined
		31.4.3.	negative	not determined	not determined	negative	not determined	not determined
	31.5.		negative	not determined	not determined	negative	not determined	not determined
		31.5.1.	negative	not determined	not determined	negative	not determined	not determined
		31.5.2.	negative	not determined	not determined	negative	not determined	not determined
		31.5.3.	negative	not determined	not determined	negative	not determined	not determined
	31.6.		negative	not determined	not determined	negative	not determined	not determined
		31.6.1.	negative	not determined	not determined	negative	not determined	not determined
		31.6.2.	negative	not determined	not determined	negative	not determined	not determined
		31.6.3.	negative	not determined	not determined	negative	not determined	not determined
	31.7.		negative	not determined	not determined	positive	76.3	15268
		31.7.1.	negative	not determined	not determined	negative	not determined	not determined
		31.7.2.	negative	not determined	not determined	negative	not determined	not determined
		31.7.3.	negative	not determined	not determined	negative	not determined	not determined
	31.8.		negative	not determined	not determined	negative	not determined	not determined
		31.8.1.	negative	not determined	not determined	negative	not determined	not determined
		31.8.2.	negative	not determined	not determined	negative	not determined	not determined
		31.8.3.	negative	not determined	not determined	negative	not determined	not determined
	31.9.		negative	not determined	not determined	positive	460	92028
		31.9.1.	negative	not determined	not determined	negative	not determined	not determined
		31.9.2.	negative	not determined	not determined	negative	not determined	not determined
		31.9.3.	negative	not determined	not determined	negative	not determined	not determined
	31.10.		negative	not determined	not determined	negative	not determined	not determined
		31.10.1.	negative	not determined	not determined	negative	not determined	not determined
		31.10.2.	negative	not determined	not determined	negative	not determined	not determined
		31.10.3.	negative	not determined	not determined	negative	not determined	not determined
33	33.1.		negative	not determined	not determined	negative	not determined	not determined
		33.1.1.	negative	not determined	not determined	negative	not determined	not determined
		33.1.2.	negative	not determined	not determined	negative	not determined	not determined
		33.1.3.	negative	not determined	not determined	negative	not determined	not determined
	33.2.		negative	not determined	not determined	negative	not determined	not determined
		33.2.1.	negative	not determined	not determined	negative	not determined	not determined
		33.2.2.	negative	not determined	not determined	negative	not determined	not determined
		33.2.3.	negative	not determined	not determined	negative	not determined	not determined
	33.3.		negative	not determined	not determined	negative	not determined	not determined
		33.3.1.	negative	not determined	not determined	negative	not determined	not determined
		33.3.2.	negative	not determined	not determined	negative	not determined	not determined
		33.3.3.	negative	not determined	not determined	negative	not determined	not determined
	33.4.		negative	not determined	not determined	negative	not determined	not determined
		33.4.1.	negative	not determined	not determined	negative	not determined	not determined
		33.4.2.	negative	not determined	not determined	negative	not determined	not determined
		33.4.3.	negative	not determined	not determined	negative	not determined	not determined
	33.5.		negative	not determined	not determined	negative	not determined	not determined
		33.5.1.	negative	not determined	not determined	negative	not determined	not determined
		33.5.2.	negative	not determined	not determined	negative	not determined	not determined
		33.5.3.	negative	not determined	not determined	negative	not determined	not determined
	33.6.		negative	not determined	not determined	negative	not determined	not determined
		33.6.1.	negative	not determined	not determined	negative	not determined	not determined
		33.6.2.	negative	not determined	not determined	negative	not determined	not determined
		33.6.3.	negative	not determined	not determined	negative	not determined	not determined
	33.7.		negative	not determined	not determined	negative	not determined	not determined
		33.7.1.	negative	not determined	not determined	negative	not determined	not determined
		33.7.2.	negative	not determined	not determined	negative	not determined	not determined
		33.7.3.	negative	not determined	not determined	negative	not determined	not determined
	33.8.		negative	not determined	not determined	negative	not determined	not determined
		33.8.1.	negative	not determined	not determined	negative	not determined	not determined
		33.8.2.	negative	not determined	not determined	negative	not determined	not determined
		33.8.3.	negative	not determined	not determined	negative	not determined	not determined
	33.9.		negative	not determined	not determined	negative	not determined	not determined
		33.9.1.	negative	not determined	not determined	negative	not determined	not determined
		33.9.2.	negative	not determined	not determined	negative	not determined	not determined
		33.9.3.	negative	not determined	not determined	negative	not determined	not determined
	33.10.		negative	not determined	not determined	negative	not determined	not determined
		33.10.1.	negative	not determined	not determined	negative	not determined	not determined
		33.10.2.	negative	not determined	not determined	negative	not determined	not determined
		33.10.3.	negative	not determined	not determined	negative	not determined	not determined
35	35.1.		negative	not determined	not determined	negative	not determined	not determined
		35.1.1.	negative	not determined	not determined	negative	not determined	not determined
		35.1.2.	negative	not determined	not determined	negative	not determined	not determined
		35.1.3.	negative	not determined	not determined	negative	not determined	not determined
	35.2.		negative	not determined	not determined	positive	138	27620
		35.2.1.	negative	not determined	not determined	negative	not determined	not determined
		35.2.2.	negative	not determined	not determined	positive	13.2	2630
		35.2.3.	negative	not determined	not determined	negative	not determined	not determined
	35.3.		negative	not determined	not determined	positive	847	169435
		35.3.1.	negative	not determined	not determined	negative	not determined	not determined
		35.3.2.	negative	not determined	not determined	positive	8.02e1	16035
		35.3.3.	negative	not determined	not determined	negative	not determined	not determined
	35.4.		negative	not determined	not determined	positive	76.825	15365
		35.4.1.	negative	not determined	not determined	positive	52.95	10590
		35.4.2.	negative	not determined	not determined	positive	741.35	148270
		35.4.3.	negative	not determined	not determined	positive	36.525	7305
	35.5.		negative	not determined	not determined	positive	40	8000
		35.5.1.	negative	not determined	not determined	positive	23.075	4615
		35.5.2.	negative	not determined	not determined	positive	91.225	18245
		35.5.3.	negative	not determined	not determined	negative	not determined	not determined
	35.6.		negative	not determined	not determined	positive	64.2	12840
		35.6.1.	negative	not determined	not determined	negative	not determined	not determined
		35.6.2.	negative	not determined	not determined	positive	13.8	2750
		35.6.3.	negative	not determined	not determined	positive	17.2	3440
	35.7.		negative	not determined	not determined	positive	127	25425
		35.7.1.	negative	not determined	not determined	positive	18.5	3700
		35.7.2.	negative	not determined	not determined	positive	25.1	5015
		35.7.3.	negative	not determined	not determined	positive	115	23035
	35.8.		negative	not determined	not determined	negative	not determined	not determined
		35.8.1.	negative	not determined	not determined	negative	not determined	not determined
		35.8.2.	negative	not determined	not determined	negative	not determined	not determined
		35.8.3.	negative	not determined	not determined	negative	not determined	not determined
	35.9.		negative	not determined	not determined	positive	64.5	12905
		35.9.1.	negative	not determined	not determined	positive	16.5	3295
		35.9.2.	negative	not determined	not determined	positive	47.5	9505
		35.9.3.	negative	not determined	not determined	negative	not determined	not determined
	35.10.		negative	not determined	not determined	negative	not determined	not determined
		35.10.1.	negative	not determined	not determined	negative	not determined	not determined
		35.10.2.	negative	not determined	not determined	negative	not determined	not determined
		35.10.3.	negative	not determined	not determined	negative	not determined	not determined
36	36.1.		negative	not determined	not determined	negative	not determined	not determined
		36.1.1.	negative	not determined	not determined	negative	not determined	not determined
		36.1.2.	negative	not determined	not determined	negative	not determined	not determined
		36.1.3.	negative	not determined	not determined	negative	not determined	not determined
	36.2.		negative	not determined	not determined	negative	not determined	not determined
		36.2.1.	negative	not determined	not determined	negative	not determined	not determined
		36.2.2.	negative	not determined	not determined	negative	not determined	not determined
		36.2.3.	negative	not determined	not determined	negative	not determined	not determined
	36.3.		negative	not determined	not determined	positive	3020	604000
		36.3.1.	negative	not determined	not determined	negative	not determined	not determined
		36.3.2.	negative	not determined	not determined	negative	not determined	not determined
		36.3.3.	negative	not determined	not determined	negative	not determined	not determined
	36.4.		negative	not determined	not determined	negative	not determined	not determined
		36.4.1.	negative	not determined	not determined	negative	not determined	not determined
		36.4.2.	negative	not determined	not determined	negative	not determined	not determined
		36.4.3.	negative	not determined	not determined	negative	not determined	not determined
	36.5.		negative	not determined	not determined	negative	not determined	not determined
		36.5.1.	negative	not determined	not determined	negative	not determined	not determined
		36.5.2.	negative	not determined	not determined	negative	not determined	not determined
		36.5.3.	negative	not determined	not determined	negative	not determined	not determined
	36.6.		negative	not determined	not determined	negative	not determined	not determined
		36.6.1.	negative	not determined	not determined	negative	not determined	not determined
		36.6.2.	negative	not determined	not determined	negative	not determined	not determined
		36.6.3.	negative	not determined	not determined	negative	not determined	not determined
	36.7.		negative	not determined	not determined	positive	528	105600
		36.7.1.	negative	not determined	not determined	negative	not determined	not determined
		36.7.2.	negative	not determined	not determined	negative	not determined	not determined
		36.7.3.	negative	not determined	not determined	negative	not determined	not determined
	36.8.		negative	not determined	not determined	negative	not determined	not determined
		36.8.1.	negative	not determined	not determined	negative	not determined	not determined
		36.8.2.	negative	not determined	not determined	negative	not determined	not determined
		36.8.3.	negative	not determined	not determined	negative	not determined	not determined
	36.9.		negative	not determined	not determined	negative	not determined	not determined
		36.9.1	negative	not determined	not determined	negative	not determined	not determined
		36.9.2.	negative	not determined	not determined	negative	not determined	not determined
		36.9.3.	negative	not determined	not determined	negative	not determined	not determined
	36.10.		negative	not determined	not determined	negative	not determined	not determined
		36.10.1.	negative	not determined	not determined	negative	not determined	not determined
		36.10.2.	negative	not determined	not determined	negative	not determined	not determined
		36.10.3.	negative	not determined	not determined	negative	not determined	not determined
